# Supplementary material for: Chitinase Chit62J4 Essential for Chitin Processing by Human Microbiome Bacterium Clostridium paraputrificum J4
Source: Molecules. 2021 Oct 2;26(19):5978. doi: 10.3390/molecules26195978 (PMC8512545; doi:10.3390/molecules26195978)
Supplement: Supplementary file 1 [file molecules-26-05978-s001.zip]

Archive with 1 entries (1 files):
- molecules-1304922-supplementary.pdf
